# Supplementary material for: A low direct electrical signal attenuates oxidative stress and inflammation in septic rats
Source: PLoS One. 2021 Sep 9;16(9):e0257177. doi: 10.1371/journal.pone.0257177 (PMC8428794; doi:10.1371/journal.pone.0257177)
Supplement: S1 Raw data — (XLSX) [file pone.0257177.s001.xlsx]

## Sheet: SERUM AST
C	E	S	SE
51	58	98	52
55	56	78	52
52	54	85	67
50	53	54	45
52	54	61	68
54	58	49	66
58	47	129	56
	47
	59
	45
	57
	50

## Sheet: SERUM ALT
C	E	S	SE
97	93	309	104
96	93	246	121
98	99	194	91
82	99	71	72
92	93	78	101
95	90	136	105
93	89	273	92
	86
	89
	93
	92
	93

## Sheet: SERUM TP
C	E	S	SE
6.7	5.7	4	5.6
5.8	5.8	4.8	6
5.2	5.5	4.4	5.9
6.1	5.8	5	5.2
5.8	5.8	5.6	5.6
5.3	6.1	4.8	4.2
5.7	6	4.9	4.7
	5.9
	5.6
	5.9
	5.8
	5.9

## Sheet: SERUM CHOLESTEROL
C	E	S	SE
50	51	8	36
47	47	39	24
50	53	20	85
50	50	59	56
57	58	38	35
52	53	64	45
51	50	22	33
	56
	56
	57
	40
	56

## Sheet: SERUM LIPASE
C	E	S	SE
83	28	731	53
90	63	1633	114
37	65	1451	110
114	67	398	35
10	59	54	49
73	61	3099	21
28	69	2569	38
	39
	68
	67
	55
	58

## Sheet: SERUM TAS
C	E	S	SE
1.02	1.26	0.96	1.32
1.3	1.3	0.84	1.05
1.06	1.2	0.81	1.1
1.1	1.4	0.95	1.27
1.4	1.2	1.03	1.22
1.3	1.51	0.79	1.39
1.26	1.09	0.81	1.41
	1.06
	1.31
	1.29
	1.56
	1.07

## Sheet: SERUM TOS
C	E	S	SE
4.63	4.1	6.33	4.97
3.28	3.97	8.33	5.24
4.97	4.01	10.24	5.42
4.12	3.29	7.23	4.37
5.03	3.61	6.23	4.01
4.78	3.05	10.24	4.02
4.1	4.01	10.99	3.52
	3.97
	3.65
	4.01
	3.97
	3.45

## Sheet: SERUM SOD
C	E	S	SE
10.15	7.06	5.65	10.25
9.73	11.88	4.9	8.88
10.18	9.67	6.14	11.13
9.79	8.94	4.97	9.01
9.69	9.27	4.45	8.08
8.66	10.88	4	9.36
7.06	12.69	4.53	7.25
	9.07
	8.43
	9.79
	10.69
	10.53

## Sheet: SERUM MDA
C	E	S	SE
145.03	70.04	995.83	139.36
146.39	72.87	716.16	237.7
123.19	125.03	658.14	135.48
189.57	138.31	946.13	159.28
151.84	137.33	712.33	228.08
167.66	138.05	629.11	258.48
70.04	112.33	832.92	241.64
	132.32
	111.33
	162.33
	140.24
	98.33

## Sheet: SERUM GSH
C	E	S	SE
193.13	298.13	54.64	225.99
279.36	337.54	74.27	273.4
277.08	254.18	41.71	327.57
243.9	278.65	81.38	345.02
312.19	196.55	74.55	295.3
357.9	345.71	84.19	293.85
298.13	366.65	97.04	210.12
	233.06
	310.72
	235.26
	334.47
	279.51

[truncated: 10 more sheets: LUNG TAS, LUNG TOS, LUNG SOD, LUNG MDA, LUNG GSH, LIVER TAS, LIVER TOS, LIVER SOD, LIVER MDA, LIVER GSH]
