# Supplementary material for: A low direct electrical signal attenuates oxidative stress and inflammation in septic rats
Source: PLoS One. 2021 Sep 9;16(9):e0257177. doi: 10.1371/journal.pone.0257177 (PMC8428794; doi:10.1371/journal.pone.0257177)
Supplement: S2 Raw data — (XLSX) [file pone.0257177.s002.xlsx]

## Sheet: G-CSF
C	E	S	SE
1.58	4.13	1.2	2.16
2.06	3.55	0.77	3.67
1.24	5.49	1.96	2.5
2.94	5.71	1.59	4.33
2.31	3.69	1.24	3.31
1.92	3.21	0.18	2.46
3.57	5.34	1.6	1.13
	3.02
	2.13
	1.04
	4.33

## Sheet: M-CSF
C	E	S	SE
24.6	15.6	8.7	24.73
18.6	18.61	6.48	21.72
15.23	26.92	8.2	16.19
19.6	23.64	6.37	20.48
23.16	17.62	6.42	15.9
25.42	22.3	2.68	16.02
13.18	17.31	7.51	6.7
	17.44
	7.29
	20.41
	18.57

## Sheet: GM-CSF
C	E	S	SE
12.02	11.81	17.13	9.23
4.01	8.32	19.86	7.12
5.42	3.93	16.16	10.37
5.84	7.29	10.97	8.33
11.1	12.9	15.81	11.02
7.11	9.82	20.42	13.66
6.95	8.22	16.9	6.33
	9.27
	4.45
	6.64
	6.19

## Sheet: GRO-KC
C	E	S	SE
1.02	3.58	4.76	2.4
1.27	2.52	4.18	3.9
2.97	1.75	6.12	2.74
2.34	3.73	6.35	4.56
1.95	3.24	4.33	3.54
3.6	5.38	3.84	2.69
4.16	3.06	5.98	2.36
	2.16
	1.07
	2.36
	2.03

## Sheet: IFN-g
C	E	S	SE
38.85	38.19	55.37	29.84
12.97	26.89	54.21	23.02
17.54	12.69	48.23	33.51
18.88	23.55	35.46	26.91
35.89	41.7	51.11	35.63
23	31.74	56.02	34.15
22.46	26.57	54.63	20.45
	29.98
	14.39
	21.46
	20.02

## Sheet: MCP-1
C	E	S	SE
36.12	36.56	95.43	30.62
27.6	25.9	106.7	24.47
25.86	26.47	85.35	29.94
29.2	22.67	73.52	34.73
30.96	26.33	67.85	35.91
28.32	21.45	86.2	23.88
21.4	26.9	66.89	30.18
	31.71
	16.57
	11.93
	29.52

## Sheet: IL-1a
C	E	S	SE
22.16	14.43	41.63	43.68
26.69	18.12	50.03	21.51
18.11	10.45	45.55	31.56
19.43	24.74	49.56	29.51
12.22	10.4	42.58	22.08
19.08	28.21	57.72	25.22
16.35	26.41	49.71	27.71
	16.47
	26.29
	20.51
	11.65

## Sheet: IL-1b
C	E	S	SE
18.01	12.16	34.3	20.66
15.15	19.88	37.45	19.91
16.89	16.93	33.74	14.57
15.2	14.77	22.91	15.5
19.66	3.76	27.48	15.47
10.61	11.71	37.06	17.36
16.18	13.37	29.79	5.3
	9.2
	20.68
	17.54
	22.56

## Sheet: IL-2
C	E	S	SE
17.61	24.01	55.45	43.77
20.97	21.95	62.78	32.03
35.02	15.09	44.15	29.63
31.07	20.09	48.99	21.78
21.44	34.5	59.61	31.71
20.41	22.96	61.86	26.1
33.37	26.83	64.97	28.09
	17.15
	33.81
	36.51
	28.17

## Sheet: IL-4
C	E	S	SE
6.05	6.85	12.16	8.26
5.95	3.35	14.9	6.15
5.46	5.04	11.19	5.4
6.87	5.32	8	3.36
6.14	7.94	10.85	6.06
5.15	4.85	15.46	8.69
4.98	3.25	11.93	4.36
	4.31
	6.51
	5.67
	5.23

[truncated: 13 more sheets: IL-5, IL-6, IL-7, IL-10, IL-12p40, IL-12p70, IL-13, IL-17A, IL-18, MIP-1a, MIP-2, MIP-3a, RANTES]
