# Supplementary material for: A low direct electrical signal attenuates oxidative stress and inflammation in septic rats
Source: PLoS One. 2021 Sep 9;16(9):e0257177. doi: 10.1371/journal.pone.0257177 (PMC8428794; doi:10.1371/journal.pone.0257177)
Supplement: S3 Raw data — (XLSX) [file pone.0257177.s003.xlsx]

## Sheet: Viscosity
C	E	S	SE
3.41	3.85	4.11	2.94
3.31	3.24	4.15	3.14
3.38	3.75	4.175	3.33
3.53	3.13	3.73	2.81
3.17	3.6	2.95	3.06
2.71	3.34	3.57	3.01
3.21	3.6	4.24	3.06

## Sheet: Shear stress
C	E	S	SE
16.65	18.76	20.03	14.32
16.155	15.8	20.34	15.31
16.46	18.3	19	16.26
17.22	15.24	18	14.09
15.47	17.54	14.39	14.9
13.22	16.28	17.36	14.69
15.66	17.54	20.65	14.9

## Sheet: pH
C	E	S	SE
7.41	7.33	7.28	7.41
7.41	7.42	7.25	7.38
7.43	7.37	7.23	7.4
7.43	7.38	7.31	7.42
7.44	7.4	7.41	7.38
7.42	7.42	7.31	7.39
7.42	7.4	7.2	7.42

## Sheet: pO2
C	E	S	SE
42.5	47.4	35.3	41
51.9	49.7	38.9	41.3
53	54.9	41.8	49.4
44.3	33.9	42.6	51.9
56.1	55.6	42	53.6
44.7	50.1	43.6	35.3
30.6	50.8	36.2	50.6

## Sheet: pCO2
C	E	S	SE
45.2	51.9	62.9	43.8
44.6	48.1	61.8	45.5
45.5	56.2	61	48.8
47.1	50.2	57.7	47.3
46.8	46.3	49.1	46.2
48.1	48.7	60.3	46.8
50.2	49.8	65.7	43.1

## Sheet: SO2
C	E	S	SE
67.9	66.3	44.5	68.2
78.6	73.6	37.3	64.2
79.6	19.3	51.3	71.7
70.2	48.6	62.4	77.2
80.4	78.3	64	78.8
69.1	76	58.2	54.3
47.5	73.7	39.1	73.7

## Sheet: WBC
C	CE	S	SE
14.2	8.64	4.32	15.56
5.89	18.32	3.79	15.36
12.8	20.33	4.79	15.52
11.46	15.37	4.65	5.3
9.47	11.31	3.49	16.49
10.42	13.42	4.99	5.33
12.2	10.38	5.11	4.52

## Sheet: LY%
C	E	S	SE
51.2	63.8	79.7	27.3
41.3	63.4	48.1	58.5
43.7	56.4	65.5	38.3
45	53.8	43.1	32.9
54.9	58.2	43.8	47.2
18.6	65.2	52.8	47
35.9	62.2	57.1	40.9

## Sheet: MONO%
C	E	S	SE
1.9	4.6	7	6.7
6.6	2.8	2.4	0.7
2	4.6	0.9	5.4
1.9	5.2	1.8	1.2
2.3	6.7	5.1	4.2
8	4.9	7.5	3.8
3.3	3	3.2	2.2

## Sheet: GR%
C	E	S	SE
46.9	31.6	13.3	66
52.1	33.9	49.5	40.8
54.3	39.1	33.6	56.2
53.1	41	55.1	66
42.9	35.1	51.1	48.6
73.3	29.9	39.7	49.2
60.8	34.8	39.7	56.8

[truncated: 4 more sheets: RBC, HGB, HCT%, PLT]
